# Supplementary material for: Biomass-Based Nanocomposites of Polydithioacetals Derived from Vanillin with Cellulose Nanocrystals: Synthesis, Thermomechanical and Reprocessing Properties
Source: Polymers (Basel). 2025 Jun 26;17(13):1764. doi: 10.3390/polym17131764 (PMC12251680; doi:10.3390/polym17131764)
Supplement: Supplementary file 1 [file polymers-17-01764-s001.zip]

Archive with 1 entries (1 files):
- polymers-3679222-supplementary.pdf
